# Supplementary material for: An Experimentally Defined Hypoxia Gene Signature in Glioblastoma and Its Modulation by Metformin
Source: Biology (Basel). 2020 Sep 2;9(9):264. doi: 10.3390/biology9090264 (PMC7563149; doi:10.3390/biology9090264)
Supplement: Supplementary file 1 [file biology-09-00264-s001.zip]

Archive with 14 entries (14 files):
- Calvo Tardon et al. Fig1.tif
- Calvo Tardon et al. Fig2.tif
- Calvo Tardon et al. Fig3.tif
- Calvo Tardon et al. Fig4.tif
- Calvo Tardon et al. Fig5.tif
- Calvo Tardon et al. FigS1.tif
- Calvo Tardon et al. FigS2.tif
- Calvo Tardon et al. FigS3.tif
- Calvo Tardon et al. FigS4.tif
- CALVO_TARDONetal_Manuscript.docx
- Calvo-Tardon_Additional file 1-supplementary legends.docx
- Table S1.xlsx
- Table S2.xlsx
- Table S3.pdf
