# Supplementary material for: An Experimentally Defined Hypoxia Gene Signature in Glioblastoma and Its Modulation by Metformin
Source: Biology (Basel). 2020 Sep 2;9(9):264. doi: 10.3390/biology9090264 (PMC7563149; doi:10.3390/biology9090264)
Supplement: Supplementary file 1 [file biology-09-00264-s001.zip › Table S1.xlsx]

## Sheet: Per cell line
Ge835		Ge898		Ge904		LN18		LN229
Gene Symbol	FoldChange (1/5)	Gene Symbol	FoldChange (1/5)	Gene Symbol	FoldChange (1/5)	Gene Symbol	FoldChange (1/5)	Gene Symbol	FoldChange (1/5)
APPL1	-1.4195	ABLIM3	1.41777	AKR1C1	-1.47132	ALS2	-1.44366	AKR1B10 /// AKR1B15	-1.40283
ARRDC3	1.48483	ADC	1.48534	BAIAP2	-1.44466	ARSK	-1.51021	CHRDL1	-1.45925
BCLAF1	-1.39777	APOLD1	1.40199	BTN3A2	-1.49125	BTG2	-1.47095	FRMD4B	-1.46143
BRI3BP	-1.42186	ASPHD1	-1.48565	C11orf96	-1.39701	CABP4	-1.39549	GRAMD1C	-1.51306
C10orf10	2.38766	BCHE	1.4206	C2orf55	-1.6897	CDC37L1	1.48856	INHBB	1.68021
C9orf123	-1.41958	CAMK4	1.41987	CACNA1A	-1.39832	COL6A1	-1.43995	NOVA1	1.40156
CCND1	-1.43439	COL4A6	1.39549	COL12A1	1.51757	CXCL12	1.41923	POU6F1	1.39714
CCSAP	-1.46983	CPM	-1.4048	CTAGE15P /// CTAGE4 /// CTAGE6P /// CTAGE8 /// CTAGE9	1.51144	CYP4F11	-1.44946	PRKDC	-1.42667
CD2AP	-1.43923	DDIT4	1.47528	CTH	-1.42977	CYSLTR2	1.4389	TNFAIP8L1	-1.43573
CDC27	-1.5261	FKBP5	-1.51102	DAB2	-1.58068	DLX1	-1.50477	WNT5A	-1.42098
CDON	1.57144	FNBP1L	1.67869	DNM1	-1.46724	EMP1	1.39927	ZSWIM5	1.41006
CENPP	-1.46733	FOXQ1	-1.42377	DOCK4	-1.42632	FAM70B	1.39642
CEP128	-1.71379	FZD3	1.41208	EFNA5	-1.49014	FMO3	-1.44785
CEP350	-1.51035	GLS	-1.44907	ELMO1	1.42685	HIP1	-1.46019
CEP57	-1.48019	HOXB7	-1.64574	FAM196A	-1.47595	ITGA7	1.40707
COL13A1	1.46534	KIRREL3	1.65679	FES	1.40888	JARID2	-1.42382
DDIT4	1.46824	LOC400590	-1.46737	GMIP	-1.3969	KCNU1	1.4154
EFHC2	-1.39871	LOC645954	1.4373	GRIA1	-1.44243	LIMS1 /// LIMS3 /// LIMS3L	-1.45981
FAM193A	-1.46725	NANOS1	-1.51101	HRH2	1.45859	MCTP2	-1.46149
FAM20A	-1.47745	NCAM1	1.60769	KLRG1	-1.4909	NFATC2	1.45062
GATAD2B	-1.45351	NDST1	-1.45754	LOC100287367	1.40082	OLR1	-1.50365
GIGYF2	-1.64333	NRP2	-1.40259	LTBR	1.80033	PACS2	1.4679
HLA-F	-1.50876	PKDCC	-1.41546	MAP1A	-1.43787	PRRX1	1.66348
HSPD1	-1.44844	PRH1 /// PRH2	1.40606	MLLT10	-1.48656	PTPRN	1.39589
ITGB3	-1.41754	RHBDL2	-1.44053	MYL6	1.43139	RRAGB	1.4536
KCTD11	1.48777	RTDR1	1.55779	N4BP2	-1.41175	SELM	1.41408
KLHDC10	-1.41262	SAMD12	-1.40904	NLGN4Y	-1.8051	SLC19A1	-1.44209
MEF2C	-1.42287	SMO	-1.67241	PALM2	-1.40228	SMAD1	-1.49032
MTF2	-1.43293	SRMS	-1.4252	PARP14	-1.41655	SOX2	1.47514
MUC1	1.80002	ULBP3	-1.468	PGPEP1	-1.43303	TECPR2	-1.41751
MYO6	-1.48007	WFDC3	1.48956	PIK3R1	-1.43616	TKTL2	1.41257
ORAOV1	-1.40301	ZCCHC10	-1.41859	PROX1	-1.63518	TMEM161B	-1.41069
OTUD4	-1.49743	ZNF385C	-1.42519	RORB	-1.83809	TNFAIP2	-1.4517
PARP14	-1.79694			RUNX1T1	-1.46201	WNT5A	-1.4853
PPIG	-1.44831			SMARCC1	-1.44263
PPP1R3C	1.70103			SNTB1	1.47778
PRRC2C	-1.64731			SPRR2F	1.41582
PTPN11	-1.58985			STOX2	-1.67589
REV3L	-1.50732			TCF7L2	-1.58104
RFX7	-1.57013			TMEM192	-1.56692
SEMA5B	1.53649			XAF1	-1.44904
SLC2A12	-1.54226			ZKSCAN5	-1.45851
SMC4	-1.50399
SP100	-1.62308
TAOK1	-1.70404
TCERG1	-1.45584
THOC2	-1.44978
TM4SF1	1.45906
UACA	-1.52974
USP36	-1.50633
ZNF669	-1.42113
