# Supplementary material for: An Experimentally Defined Hypoxia Gene Signature in Glioblastoma and Its Modulation by Metformin
Source: Biology (Basel). 2020 Sep 2;9(9):264. doi: 10.3390/biology9090264 (PMC7563149; doi:10.3390/biology9090264)
Supplement: Supplementary file 1 [file biology-09-00264-s001.zip › Table S2.xlsx]

## Sheet: Sheet1
	Ge835 5%	Ge835 1%	LN18 5%	LN18 1%	Ge904 5%	Ge904 1%		P VALUE HYPOXIA vs PHYSIOXIA	ST DEV 5%	ST DEV1%
ANKRD37	1.02075	1.0338	1.23613	1.15626	0.802048	0.532562		0.309934	0.217043	0.330463
ARRDC3	0.67966	0.780399	1.33778	0.78642	0.484493	0.802767		0.88145	0.447087	0.0115747
CA9	1.07697	1.0149	0.73588	0.824858	3.15037	0.0779728		0.428063	1.30672	0.495275
DDIT4	1.01619	0.95267	2.15061	1.51752	3.02996	1.2826		0.241219	1.00957	0.283754
EGLN3	0.736999	0.74372	0.993535	0.949826	1.18672	0.189034		0.401833	0.225605	0.39348
HAS2	0.614736	0.539064	0.359698	0.478016	0.885917	0.944264		0.616608	0.263151	0.25341
HILPDA	1.05672	0.991014	0.858878	0.864126	1.22995	0.545468		0.374549	0.185671	0.229548
ADM	1.20842	1.18894	0.491353	0.631394	1.00907	0.446903		0.560168	0.370125	0.386333
NDRG1	1.22821	1.10146	1.46335	1.09603	1.05403	0.371243		0.135124	0.205417	0.420032
PDK1	0.801701	0.795804	0.927047	0.710985	0.841287	0.380753		0.225453	0.0640747	0.219285
SLC2A1	0.833195	0.996115	0.742216	0.733638	0.686317	0.627561		0.681746	0.0741338	0.189727
STC1	0.980857	0.876653	0.886274	0.944665	0.808586	0.28635		0.38781	0.0862735	0.362045
TMEM45A	0.965311	0.884697	0.921075	0.889916	0.735743	0.525972		0.181744	0.121797	0.208633
VEGFA	0.953723	0.952426	1.47402	1.27097	1.57197	0.604961		0.315575	0.332298	0.333111
ALDOC	0.812357	0.806503	0.710443	0.901834	1.44675	0.760766		0.594313	0.398955	0.0719726
HK2	0.912634	0.935253	1.10778	0.853221	0.791671	0.130269		0.272597	0.159499	0.44298
PGK1	0.930644	0.815215	0.734988	0.868985	0.892737	0.456387		0.487699	0.103765	0.224308
SLC2A3	1.23098	1.25266	0.963201	1.08504	0.91385	0.438485		0.609969	0.17064	0.429925
BHLHE40	0.854171	1.15566	0.993873	0.751221	0.836068	0.718344		0.915959	0.0863584	0.243551
